# Supplementary material for: Systematic Assessment of the Catalytic Reactivity of Frustrated Lewis Pairs in C-H Bond Activation
Source: Molecules. 2023 Dec 19;29(1):24. doi: 10.3390/molecules29010024 (PMC10780200; doi:10.3390/molecules29010024)
Supplement: Supplementary file 1 [file molecules-29-00024-s001.zip]

Archive with 1 entries (1 files):
- molecules-2761477-supplementary.pdf
